# Supplementary material for: Heat Treatment Promotes Ubiquitin-Mediated Proteolysis of SARS-CoV-2 RNA Polymerase and Decreases Viral Load
Source: Research (Wash D C). 2022 Feb 23;2022:9802969. doi: 10.34133/2022/9802969 (PMC8918953; doi:10.34133/2022/9802969)
Supplement: Supplementary Materials — Materials and Methods Figure S1: heat treatment destabilizes NSP12 in multiple cell lines. Figure S2: NSP7, NSP8, and N proteins show resistance to heat treatment. Figure S3: heat treatment destabilizes NSP12 without compromising cell viability and altering NSP12 transcript levels. Figure S4: mass spectrometry identification and validation of ubiquitin E3 ligase involved in heat-mediated NSP12 degradation. Table S1: complete list of proteins interacting with NSP12 determined by immunoprecipitation coupled with mass spectrometry. [file 9802969.f1.zip]

Archive with 2 entries (2 files):
- Supplementary Materials.pdf
- Supplementary Table 1.pdf
